# Supplementary material for: GAMMA-RAY: A Fully Automated and Rapid System for High-Dimensional Multi-Phenotype Analysis Considering Population Structure
Source: Biology (Basel). 2026 Mar 20;15(6):496. doi: 10.3390/biology15060496 (PMC13024468; doi:10.3390/biology15060496)
Supplement: Supplementary file 1 [file biology-15-00496-s001.zip › Table S1.xlsx]

## Sheet: Sheet1
Table S1. Pearson and Spearman Correlations Across Sample Sizes and SNP Numbers.
Number of Sample	Number of snps	Spearman	Pearson
100	50	0.344214	0.360876
	100	0.707164	0.703093
	500	0.921521	0.956148
	1000	0.926578	0.953885
500	50	0.145934	-0.03838
	100	0.451266	0.283973
	500	0.728881	0.742112
	1000	0.849324	0.940417
1000	50	0.51161	0.458829
	100	0.611765	0.473364
	500	0.856269	0.902955
	1000	0.948878	0.917522
