# Supplementary material for: GAMMA-RAY: A Fully Automated and Rapid System for High-Dimensional Multi-Phenotype Analysis Considering Population Structure
Source: Biology (Basel). 2026 Mar 20;15(6):496. doi: 10.3390/biology15060496 (PMC13024468; doi:10.3390/biology15060496)
Supplement: Supplementary file 1 [file biology-15-00496-s001.zip › Table S2.xlsx]

## Sheet: Table S1
Table S2. Detailed information for all 968 significant SNPs identified in yeast.
SNP	CHR	BP	P-value
chrIII:114885_G/T	3	114885	8e-05
chrIII:130372_G/A	3	130372	6e-05
chrIII:130940_A/G	3	130940	0.0001
chrIII:133715_G/A	3	133715	0.0001
chrIII:135857_T/C	3	135857	9e-05
chrIII:136159_C/T	3	136159	8e-05
chrIII:136656_T/C	3	136656	7e-05
chrIII:137654_G/T	3	137654	8e-05
chrIII:139959_G/A	3	139959	6e-05
chrIII:140656_A/G	3	140656	3.4e-05
chrIII:143912_A/G	3	143912	1.6e-05
chrIII:145017_C/T	3	145017	8e-06
chrIII:145505_C/G	3	145505	1e-05
chrIII:145735_T/C	3	145735	2.1e-05
chrIII:147639_G/A	3	147639	2.4e-05
chrIII:147975_G/A	3	147975	1.4e-05
chrIII:147986_C/T	3	147986	2.3e-05
chrIII:148614_T/TTGTTGGAATAAAAATCAACTATCATCTACTAACTAGTATTTA	3	148614	1.9e-05
chrIII:148618_T/G	3	148618	9e-06
chrIII:152269_T/C	3	152269	1.2e-05
chrIII:152546_A/G	3	152546	8e-06
chrIII:156868_A/G	3	156868	6e-06
chrIII:157998_C/T	3	157998	1e-06
chrIII:158141_C/T	3	158141	2e-06
chrIII:158345_T/C	3	158345	1e-06
chrIII:158378_T/C	3	158378	1e-06
chrIII:158956_T/C	3	158956	1e-06
chrIII:159689_C/T	3	159689	1e-06
chrIII:159774_C/A	3	159774	1e-06
chrIII:159894_A/T	3	159894	1e-06
chrIII:161749_G/T	3	161749	2e-06
chrIII:162361_T/C	3	162361	1e-06
chrIII:162694_G/A	3	162694	1e-06
chrIII:162941_C/A	3	162941	1e-06
chrIII:163059_T/C	3	163059	1e-06
chrIII:163163_G/GA	3	163163	1e-06
chrIII:163192_A/AT	3	163192	1e-06
chrIII:163757_T/G	3	163757	1e-06
chrIII:163810_A/G	3	163810	1e-06
chrIII:163856_T/A	3	163856	1e-06
chrIII:164277_A/G	3	164277	1e-06
chrIII:165025_T/C	3	165025	1e-06
chrIII:165034_C/T	3	165034	1e-06
chrIII:166390_G/C	3	166390	1e-06
chrIII:167724_T/C	3	167724	1e-06
chrIII:175328_A/G	3	175328	1e-06
chrIII:175359_T/C	3	175359	1e-06
chrIII:175569_T/C	3	175569	1e-06
chrIII:177081_G/C	3	177081	1e-06
chrIII:177325_A/G	3	177325	1e-06
chrIII:177336_C/T	3	177336	1e-06
chrIII:177399_G/A	3	177399	1e-06
chrIII:178367_G/A	3	178367	1e-06
chrIII:178453_C/CA	3	178453	1e-06
chrIII:178885_GA/G	3	178885	1e-06
chrIII:179122_C/T	3	179122	1e-06
chrIII:180127_G/A	3	180127	1e-06
chrIII:181211_T/C	3	181211	1e-06
chrIII:181524_C/A	3	181524	1e-06
chrIII:182576_C/T	3	182576	1e-06
chrIII:183385_C/T	3	183385	1e-06
chrIII:183635_C/T	3	183635	1e-06
chrIII:183893_C/T	3	183893	1e-06
chrIII:184874_C/A	3	184874	1e-06
chrIII:185117_T/C	3	185117	1e-06
chrIII:187346_G/T	3	187346	1e-06
chrIII:187655_G/A	3	187655	1e-06
chrIII:187932_G/A	3	187932	1e-06
chrIII:187956_G/A	3	187956	1e-06
chrIII:188418_C/T	3	188418	1e-06
chrIII:188758_G/A	3	188758	1e-06
chrIII:188786_G/T	3	188786	1e-06
chrIII:188904_C/A	3	188904	1e-06
chrIII:188954_C/T	3	188954	1e-06
chrIII:188979_G/A	3	188979	1e-06
chrIII:189025_G/A	3	189025	1e-06
chrIII:189052_C/G	3	189052	1e-06
chrIII:190765_C/T	3	190765	1e-06
chrIII:191932_C/T	3	191932	1e-06
chrIII:192715_C/A	3	192715	1e-06
chrIII:193066_A/G	3	193066	1e-06
chrIII:193107_C/A	3	193107	1e-06
chrIII:193600_C/T	3	193600	1e-06
chrIII:193828_G/A	3	193828	1e-06
chrIII:196331_C/T	3	196331	1e-06
chrIII:196680_T/C	3	196680	1e-06
chrIII:196733_C/T	3	196733	1e-06
chrIII:197306_T/C	3	197306	1e-06
chrIII:198164_A/T	3	198164	1e-06
chrIII:198615_T/G	3	198615	1e-06
chrIII:199081_G/A	3	199081	1e-06
chrIII:201026_C/T	3	201026	1e-06
chrIII:201156_T/C	3	201156	1e-06
chrIII:201173_A/T	3	201173	1e-06
chrIII:201185_C/A	3	201185	1e-06
chrIII:201189_A/C	3	201189	1e-06
chrIII:201258_C/T	3	201258	1e-06
chrIII:201532_A/C	3	201532	1e-06
chrIII:201978_A/G	3	201978	1e-06
chrIII:204750_G/A	3	204750	1e-06
chrIII:204897_G/C	3	204897	1e-06
chrIII:207086_G/C	3	207086	1e-06
chrIII:209941_G/C	3	209941	1e-06
chrIII:210472_ATTC/A	3	210472	1e-06
chrIII:210757_G/A	3	210757	1e-06
chrIII:211772_G/A	3	211772	1e-06
chrIII:211881_G/A	3	211881	5e-06
chrIII:214135_G/A	3	214135	5e-06
chrX:26988_T/C	10	26988	6e-05
chrXII:491056_C/T	12	491056	7e-05
chrXII:491075_A/G	12	491075	6e-05
chrXII:491084_T/C	12	491084	6e-05
chrXII:491106_G/A	12	491106	9e-05
chrXII:491119_C/G	12	491119	7.2e-05
chrXII:491269_A/G	12	491269	9e-05
chrXII:491270_A/G	12	491270	6e-05
chrXII:491307_C/T	12	491307	6.3e-05
chrXII:491369_ATT/A	12	491369	6.2e-05
chrXII:491511_C/T	12	491511	6e-05
chrXII:491674_T/C	12	491674	5.3e-05
chrXII:491685_T/G	12	491685	6e-05
chrXII:491704_T/C	12	491704	8e-05
chrXII:491710_G/T	12	491710	4.2e-05
chrXII:491810_A/G	12	491810	7e-05
chrXII:491842_G/A	12	491842	8e-05
chrXII:491851_A/T	12	491851	0.0001
chrXII:491877_G/T	12	491877	6e-05
chrXII:491896_T/A	12	491896	6e-05
chrXII:492575_T/C	12	492575	4.2e-05
chrXII:493681_G/A	12	493681	9e-05
chrXII:493842_C/A	12	493842	8e-05
chrXII:494372_G/GA	12	494372	9e-05
chrXII:494431_T/C	12	494431	7e-05
chrXII:494491_A/G	12	494491	9e-05
chrXII:495002_C/G	12	495002	9e-05
chrXII:495344_A/C	12	495344	0.0001
chrXII:495807_A/G	12	495807	8e-05
chrXII:496434_C/T	12	496434	0.0001
chrXII:497835_T/C	12	497835	7e-05
chrXII:497970_T/C	12	497970	9e-05
chrXII:498059_T/C	12	498059	5.9e-05
chrXII:498294_T/A	12	498294	5.8e-05
chrXII:498323_T/C	12	498323	8e-05
chrXII:498457_T/C	12	498457	7e-05
chrXII:498714_ATTTAT/A	12	498714	6.3e-05
chrXII:498746_C/T	12	498746	6e-05
chrXII:627201_G/C	12	627201	7e-05
chrXII:627274_T/A	12	627274	0.0001
chrXII:627361_C/T	12	627361	7e-05
chrXII:627543_T/C	12	627543	8e-05
chrXII:628215_G/T	12	628215	4.3e-05
chrXII:628274_G/C	12	628274	6e-05
chrXII:628361_A/T	12	628361	3.3e-05
chrXII:628365_C/A	12	628365	9e-05
chrXII:628424_A/G	12	628424	3.4e-05
chrXII:629441_C/T	12	629441	1e-05
chrXII:629690_T/C	12	629690	4e-06
chrXII:629914_A/G	12	629914	6e-06
chrXII:629974_A/G	12	629974	6e-06
chrXII:630048_G/A	12	630048	6e-06
chrXII:630314_A/G	12	630314	1.1e-05
chrXII:630550_T/C	12	630550	1.1e-05
chrXII:630568_T/C	12	630568	1e-05
chrXII:630870_C/T	12	630870	9e-06
chrXII:630917_T/C	12	630917	6e-06
chrXII:630958_A/G	12	630958	4e-06
chrXII:631177_G/A	12	631177	1.1e-05
chrXII:632011_T/A	12	632011	6e-06
chrXII:632062_C/A	12	632062	6e-06
chrXII:632067_T/C	12	632067	6e-06
chrXII:632078_G/C	12	632078	6e-06
chrXII:632381_A/C	12	632381	5e-06
chrXII:632671_G/A	12	632671	8e-06
chrXII:632837_T/A	12	632837	8e-06
chrXII:632910_T/C	12	632910	4e-06
chrXII:632986_A/G	12	632986	5e-06
chrXII:633127_A/G	12	633127	5e-06
chrXII:633130_G/A	12	633130	6e-06
chrXII:633149_C/T	12	633149	5e-06
chrXII:633163_G/A	12	633163	9e-06
chrXII:633199_G/A	12	633199	7e-06
chrXII:633302_T/C	12	633302	3e-06
chrXII:633316_G/A	12	633316	5e-06
chrXII:633347_G/T	12	633347	6e-06
chrXII:633355_T/C	12	633355	5e-06
chrXII:633477_A/G	12	633477	4e-06
chrXII:633782_C/T	12	633782	1.1e-05
chrXII:633829_CT/C	12	633829	7e-06
chrXII:634030_TG/T	12	634030	7e-06
chrXII:634100_GA/G	12	634100	5e-06
chrXII:634219_C/T	12	634219	7e-06
chrXII:634488_G/A	12	634488	2e-06
chrXII:634506_A/C	12	634506	3e-06
chrXII:634590_A/C	12	634590	2e-06
chrXII:634860_C/T	12	634860	2e-06
chrXII:635025_A/G	12	635025	4e-06
chrXII:635187_T/C	12	635187	1e-06
chrXII:635220_G/A	12	635220	2e-06
chrXII:635382_C/T	12	635382	3e-06
chrXII:635391_T/C	12	635391	3e-06
chrXII:635617_G/T	12	635617	1e-06
chrXII:635886_A/G	12	635886	4e-06
chrXII:636132_A/G	12	636132	4e-06
chrXII:636165_T/A	12	636165	3e-06
chrXII:636269_G/A	12	636269	2e-06
chrXII:636684_A/T	12	636684	1e-06
chrXII:636690_T/A	12	636690	2e-06
chrXII:637193_C/A	12	637193	6e-06
chrXII:637236_A/T	12	637236	2e-06
chrXII:637467_T/C	12	637467	2e-06
chrXII:638087_C/T	12	638087	3e-06
chrXII:638411_G/A	12	638411	1e-06
chrXII:640114_G/GC	12	640114	1e-06
chrXII:640445_G/A	12	640445	5e-06
chrXII:640496_C/T	12	640496	2e-06
chrXII:641406_A/G	12	641406	1e-06
chrXII:641415_C/T	12	641415	4e-06
chrXII:642132_A/G	12	642132	2e-06
chrXII:642188_T/A	12	642188	1e-06
chrXII:642815_A/G	12	642815	1e-06
chrXII:643160_A/G	12	643160	2e-06
chrXII:643838_G/A	12	643838	5e-06
chrXII:643914_A/G	12	643914	3e-06
chrXII:644075_A/G	12	644075	8e-06
chrXII:644081_A/G	12	644081	5e-06
chrXII:644135_C/T	12	644135	4e-06
chrXII:644385_A/AC	12	644385	1e-06
chrXII:644551_A/G	12	644551	5e-06
chrXII:645078_C/T	12	645078	2e-06
chrXII:645338_G/A	12	645338	2e-06
chrXII:645452_A/G	12	645452	4e-06
chrXII:645539_A/G	12	645539	1e-06
chrXII:645780_T/TCCTTTC	12	645780	3e-06
chrXII:646705_A/G	12	646705	2e-06
chrXII:646848_C/T	12	646848	1e-06
chrXII:646861_C/T	12	646861	1e-06
chrXII:647017_C/T	12	647017	1e-06
chrXII:647095_A/G	12	647095	1e-06
chrXII:647722_C/A	12	647722	1e-06
chrXII:647752_T/C	12	647752	1e-06
chrXII:647778_G/A	12	647778	1e-06
chrXII:647788_T/C	12	647788	1e-06
chrXII:647854_C/T	12	647854	1e-06
chrXII:647936_G/A	12	647936	1e-06
chrXII:648649_C/T	12	648649	1e-06
chrXII:648877_T/C	12	648877	1e-06
chrXII:648953_T/C	12	648953	1e-06
chrXII:649036_G/A	12	649036	1e-06
chrXII:649258_C/T	12	649258	1e-06
chrXII:649837_A/G	12	649837	1e-06
chrXII:650212_T/C	12	650212	1e-06
chrXII:650260_C/T	12	650260	1e-06
chrXII:650767_C/T	12	650767	1e-06
chrXII:656891_G/A	12	656891	1e-06
chrXII:657022_T/C	12	657022	1e-06
chrXII:657027_T/C	12	657027	1e-06
chrXII:657041_G/A	12	657041	1e-06
chrXII:657049_G/A	12	657049	1e-06
chrXII:657181_A/C	12	657181	1e-06
chrXII:657303_A/G	12	657303	1e-06
chrXII:657321_G/A	12	657321	1e-06
chrXII:657332_G/C	12	657332	1e-06
chrXII:657536_G/T	12	657536	1e-06
chrXII:657602_G/A	12	657602	1e-06
chrXII:657792_C/G	12	657792	1e-06
chrXII:657805_T/C	12	657805	1e-06
chrXII:657808_C/T	12	657808	1e-06
chrXII:657809_C/T	12	657809	1e-06
chrXII:657814_C/T	12	657814	1e-06
chrXII:657820_G/A	12	657820	1e-06
chrXII:657825_T/C	12	657825	1e-06
chrXII:657860_G/A	12	657860	1e-06
chrXII:658054_A/T	12	658054	1e-06
chrXII:658599_G/T	12	658599	1e-06
chrXII:659350_C/T	12	659350	1e-06
chrXII:659769_C/T	12	659769	1e-06
chrXII:659916_T/C	12	659916	1e-06
chrXII:659919_G/A	12	659919	1e-06
chrXII:660046_T/C	12	660046	1e-06
chrXII:660371_C/T	12	660371	1e-06
chrXII:660472_G/A	12	660472	1e-06
chrXII:660622_A/T	12	660622	2e-06
chrXII:660916_A/G	12	660916	1e-06
chrXII:661444_G/A	12	661444	2e-06
chrXII:661750_C/T	12	661750	1e-06
chrXII:661927_A/G	12	661927	1e-06
chrXII:662007_C/A	12	662007	1e-06
chrXII:662311_T/C	12	662311	1e-06
chrXII:662353_G/A	12	662353	1e-06
chrXII:662494_C/G	12	662494	1e-06
chrXII:662515_G/A	12	662515	1e-06
chrXII:662627_T/C	12	662627	2e-06
chrXII:662710_C/T	12	662710	1e-06
chrXII:662978_G/A	12	662978	1e-06
chrXII:663017_T/C	12	663017	1e-06
chrXII:663332_G/A	12	663332	1e-06
chrXII:663368_A/G	12	663368	1e-06
chrXII:663839_T/C	12	663839	1e-06
chrXII:663890_T/C	12	663890	1e-06
chrXII:664139_C/T	12	664139	1e-06
chrXII:664157_A/G	12	664157	1e-06
chrXII:664658_G/A	12	664658	1e-06
chrXII:665236_T/G	12	665236	1e-06
chrXII:665343_G/T	12	665343	1e-06
chrXII:665345_T/C	12	665345	1e-06
chrXII:665366_T/C	12	665366	1e-06
chrXII:665413_A/G	12	665413	3e-06
chrXII:665751_C/G	12	665751	2e-06
chrXII:666013_ACAACATCAGTAGAACTAGCTTTCAAAG/A	12	666013	1e-06
chrXII:666390_G/C	12	666390	1e-06
chrXII:666395_T/C	12	666395	1e-06
chrXII:667631_T/A	12	667631	1e-06
chrXII:667773_C/T	12	667773	1e-06
chrXII:667877_T/C	12	667877	1e-06
chrXII:667982_A/AT	12	667982	1e-06
chrXII:668207_G/C	12	668207	1e-06
chrXII:668241_G/A	12	668241	2e-06
chrXII:668244_C/T	12	668244	1e-06
chrXII:668550_G/A	12	668550	1e-06
chrXII:668899_C/T	12	668899	1e-06
chrXII:669013_T/C	12	669013	1e-06
chrXII:669043_C/T	12	669043	1e-06
chrXII:669053_G/A	12	669053	1e-06
chrXII:669123_AC/A	12	669123	1e-06
chrXII:669125_C/T	12	669125	1e-06
chrXII:669182_C/CT	12	669182	1e-06
chrXII:669186_GC/G	12	669186	1e-06
chrXII:669236_C/A	12	669236	1e-06
chrXII:669290_T/A	12	669290	3e-06
chrXII:669293_G/C	12	669293	1e-06
chrXII:669308_T/C	12	669308	1e-06
chrXII:669715_GGAA/G	12	669715	1e-06
chrXII:669897_C/A	12	669897	1e-06
chrXII:669920_G/T	12	669920	3e-06
chrXII:669990_T/A	12	669990	1e-06
chrXII:669994_G/A	12	669994	2e-06
chrXII:670009_T/A	12	670009	1e-06
chrXII:670061_C/G	12	670061	1e-06
chrXII:670291_T/A	12	670291	1e-06
chrXII:670299_T/G	12	670299	1e-06
chrXII:670301_AGT/A	12	670301	2e-06
chrXII:670304_G/C	12	670304	1e-06
chrXII:670460_C/G	12	670460	2e-06
chrXII:670864_A/G	12	670864	1e-06
chrXII:670933_G/A	12	670933	1e-06
chrXII:670999_C/T	12	670999	1e-06
chrXII:671032_T/C	12	671032	1e-06
chrXII:671167_A/G	12	671167	1e-06
chrXII:671257_T/C	12	671257	1e-06
chrXII:671310_A/G	12	671310	1e-06
chrXII:671323_G/C	12	671323	1e-06
chrXII:671463_T/C	12	671463	1e-06
chrXII:671465_G/A	12	671465	2e-06
chrXII:671555_C/T	12	671555	1e-06
chrXII:671563_T/C	12	671563	1e-06
chrXII:671669_G/A	12	671669	1e-06
chrXII:671703_A/G	12	671703	1e-06
chrXII:671821_T/C	12	671821	1e-06
chrXII:671956_A/C	12	671956	2e-06
chrXII:672242_G/A	12	672242	2e-06
chrXII:672265_A/G	12	672265	2e-06
chrXII:672293_A/G	12	672293	1e-06
chrXII:672317_T/C	12	672317	1e-06
chrXII:672355_G/C	12	672355	3e-06
chrXII:672394_C/T	12	672394	1e-06
chrXII:672505_G/C	12	672505	1e-06
chrXII:672556_T/G	12	672556	1e-06
chrXII:672637_T/C	12	672637	1e-06
chrXII:672683_T/G	12	672683	3e-06
chrXII:672778_C/A	12	672778	2e-06
chrXII:672902_ATC/A	12	672902	2e-06
chrXII:672979_A/AT	12	672979	1e-06
chrXII:673080_T/C	12	673080	1e-06
chrXII:673090_T/C	12	673090	2e-06
chrXII:673111_A/G	12	673111	3e-06
chrXII:673274_T/C	12	673274	1e-06
chrXII:673332_T/TA	12	673332	1e-06
chrXII:673337_G/A	12	673337	1e-06
chrXII:673346_A/G	12	673346	1e-06
chrXII:673354_C/G	12	673354	1e-06
chrXII:673355_T/A	12	673355	1e-06
chrXII:673369_G/A	12	673369	2e-06
chrXII:673375_TG/T	12	673375	2e-06
chrXII:673423_CA/C	12	673423	1e-06
chrXII:673436_T/C	12	673436	2e-06
chrXII:673533_A/G	12	673533	2e-06
chrXII:673539_G/A	12	673539	1e-06
chrXII:673886_G/A	12	673886	2e-06
chrXII:674046_A/AT	12	674046	1e-06
chrXII:674079_A/C	12	674079	1e-06
chrXII:674080_AT/A	12	674080	1e-06
chrXII:674152_A/G	12	674152	1e-06
chrXII:674199_A/G	12	674199	1e-06
chrXII:674615_G/A	12	674615	1e-06
chrXII:674647_G/A	12	674647	1e-06
chrXII:674711_T/C	12	674711	3e-06
chrXII:674763_T/A	12	674763	2e-06
chrXII:674781_T/C	12	674781	3e-06
chrXII:674877_A/G	12	674877	3e-06
chrXII:674975_C/G	12	674975	3e-06
chrXII:675042_G/A	12	675042	1e-06
chrXII:675394_T/A	12	675394	2e-06
chrXII:675407_C/T	12	675407	4e-06
chrXII:675924_T/C	12	675924	2e-06
chrXII:675925_A/G	12	675925	3e-06
chrXII:675961_C/G	12	675961	3e-06
chrXII:676076_G/C	12	676076	2e-06
chrXII:676609_G/A	12	676609	4e-06
chrXII:676612_C/G	12	676612	2e-06
chrXII:676885_G/A	12	676885	6e-06
chrXII:676925_G/C	12	676925	5e-06
chrXII:676937_T/C	12	676937	5e-06
chrXII:677005_A/G	12	677005	3e-06
chrXII:677132_C/T	12	677132	6e-06
chrXII:677164_A/G	12	677164	7e-06
chrXII:677323_A/G	12	677323	9e-06
chrXII:677675_G/A	12	677675	5e-06
chrXII:677699_T/G	12	677699	2e-06
chrXII:677900_T/C	12	677900	2.7e-05
chrXII:677906_G/A	12	677906	2.3e-05
chrXII:677957_C/A	12	677957	2.8e-05
chrXII:677991_G/A	12	677991	3.3e-05
chrXII:678096_T/C	12	678096	2.7e-05
chrXII:678194_C/T	12	678194	7e-05
chrXII:678277_G/T	12	678277	2.2e-05
chrXII:678531_C/T	12	678531	3e-05
chrXII:678619_C/T	12	678619	1.1e-05
chrXII:678645_T/C	12	678645	1.8e-05
chrXII:678751_T/C	12	678751	1.7e-05
chrXII:678793_C/G	12	678793	2.9e-05
chrXII:678817_T/A	12	678817	1.6e-05
chrXII:679180_G/A	12	679180	9e-06
chrXII:679403_T/C	12	679403	1.7e-05
chrXII:679496_A/G	12	679496	1.7e-05
chrXII:679600_C/T	12	679600	1.1e-05
chrXII:679807_G/A	12	679807	6e-06
chrXII:680005_A/C	12	680005	1.1e-05
chrXII:680023_A/AT	12	680023	8e-06
chrXII:680159_C/T	12	680159	1.8e-05
chrXII:680346_T/C	12	680346	2e-05
chrXII:680364_C/T	12	680364	2.1e-05
chrXII:680499_C/T	12	680499	2.8e-05
chrXII:680926_G/A	12	680926	3.7e-05
chrXII:680974_A/G	12	680974	2.5e-05
chrXII:680988_AC/A	12	680988	6e-05
chrXII:681097_T/C	12	681097	2.5e-05
chrXII:681563_A/G	12	681563	1.9e-05
chrXII:681614_G/A	12	681614	1.8e-05
chrXII:681851_A/G	12	681851	2e-05
chrXII:682248_A/C	12	682248	2.1e-05
chrXII:682671_A/AG	12	682671	1.7e-05
chrXII:682830_G/A	12	682830	1.5e-05
chrXII:682839_C/A	12	682839	1.1e-05
chrXII:682874_T/C	12	682874	2.9e-05
chrXII:683405_T/C	12	683405	2.4e-05
chrXII:683462_G/A	12	683462	1.3e-05
chrXII:683588_T/G	12	683588	1e-05
chrXII:683798_C/T	12	683798	1.5e-05
chrXII:683858_T/C	12	683858	5e-06
chrXII:684068_T/G	12	684068	5e-06
chrXII:684167_T/C	12	684167	2e-06
chrXII:684641_T/C	12	684641	9e-06
chrXII:684650_T/A	12	684650	9e-06
chrXII:684653_T/C	12	684653	7e-06
chrXII:684785_G/A	12	684785	4e-06
chrXII:685228_A/T	12	685228	3e-06
chrXII:685663_C/CCGT	12	685663	3e-06
chrXII:685721_A/T	12	685721	1e-05
chrXII:685853_T/C	12	685853	5e-06
chrXII:685892_G/A	12	685892	6e-06
chrXII:686000_C/T	12	686000	6e-06
chrXII:686213_G/A	12	686213	5e-06
chrXII:686636_C/T	12	686636	5e-06
chrXII:686723_G/A	12	686723	3e-06
chrXII:686785_G/A	12	686785	4e-06
chrXII:686789_G/A	12	686789	7e-06
chrXII:687405_T/C	12	687405	2e-05
chrXII:687408_CT/C	12	687408	2.2e-05
chrXII:687604_T/C	12	687604	1.8e-05
chrXII:687605_ATAC/A	12	687605	1.9e-05
chrXII:687646_G/A	12	687646	1.7e-05
chrXII:687662_T/C	12	687662	1.9e-05
chrXII:687735_T/A	12	687735	2.3e-05
chrXII:687807_A/T	12	687807	2.2e-05
chrXII:687816_G/A	12	687816	2.2e-05
chrXII:687837_GA/G	12	687837	8e-05
chrXII:687852_TA/T	12	687852	6e-05
chrXII:687957_A/T	12	687957	9e-05
chrXII:687973_A/C	12	687973	6.9e-05
chrXII:687978_TA/T	12	687978	9e-05
chrXII:688077_G/A	12	688077	6e-05
chrXII:688146_T/C	12	688146	7e-05
chrXII:688227_C/A	12	688227	5.3e-05
chrXII:688237_T/G	12	688237	8e-05
chrXII:688265_G/A	12	688265	6e-05
chrXII:688326_T/C	12	688326	6e-05
chrXII:688347_C/T	12	688347	4.2e-05
chrXII:688417_C/T	12	688417	5.8e-05
chrXII:688424_C/G	12	688424	8e-05
chrXII:688445_C/G	12	688445	0.0001
chrXII:688604_T/C	12	688604	5.7e-05
chrXII:688606_T/A	12	688606	7e-05
chrXII:688702_C/CT	12	688702	8e-05
chrXIV:345245_G/A	14	345245	0.0001
chrXIV:346115_A/T	14	346115	6e-05
chrXIV:347475_C/G	14	347475	0.0001
chrXIV:347576_A/C	14	347576	9e-05
chrXIV:347728_A/G	14	347728	7e-05
chrXIV:348697_G/C	14	348697	7.6e-05
chrXIV:349580_T/C	14	349580	0.0001
chrXIV:350501_A/G	14	350501	7e-05
chrXIV:350676_T/C	14	350676	4.2e-05
chrXIV:354131_G/C	14	354131	6e-05
chrXIV:354457_A/G	14	354457	9e-05
chrXIV:356361_G/A	14	356361	2e-06
chrXIV:356370_C/T	14	356370	1e-06
chrXIV:356409_T/C	14	356409	1e-06
chrXIV:356637_G/T	14	356637	2e-06
chrXIV:357346_C/T	14	357346	2e-06
chrXIV:357348_T/C	14	357348	1e-06
chrXIV:358507_G/C	14	358507	1e-06
chrXIV:358519_C/G	14	358519	1e-06
chrXIV:358643_A/G	14	358643	1e-06
chrXIV:361529_C/A	14	361529	1e-06
chrXIV:361584_A/G	14	361584	1e-06
chrXIV:361589_A/G	14	361589	1e-06
chrXIV:361814_C/A	14	361814	1e-06
chrXIV:362413_T/C	14	362413	1e-06
chrXIV:362544_C/A	14	362544	1e-06
chrXIV:362826_G/A	14	362826	1e-06
chrXIV:363496_T/C	14	363496	1e-06
chrXIV:363861_C/T	14	363861	1e-06
chrXIV:364156_A/G	14	364156	1e-06
chrXIV:364966_G/A	14	364966	2e-06
chrXIV:365714_C/T	14	365714	1e-06
chrXIV:366158_G/T	14	366158	1e-06
chrXIV:366458_C/A	14	366458	1e-06
chrXIV:366581_G/T	14	366581	1e-06
chrXIV:366593_A/C	14	366593	1e-06
chrXIV:366896_C/A	14	366896	1e-06
chrXIV:367094_G/A	14	367094	2e-06
chrXIV:367520_A/G	14	367520	1e-06
chrXIV:367558_C/G	14	367558	2e-06
chrXIV:367843_G/A	14	367843	1e-06
chrXIV:368183_C/T	14	368183	1e-06
chrXIV:369029_T/A	14	369029	1e-06
chrXIV:370084_T/C	14	370084	1e-06
chrXIV:370870_C/T	14	370870	1e-06
chrXIV:371209_A/G	14	371209	1e-06
chrXIV:371336_C/G	14	371336	1e-06
chrXIV:371753_A/T	14	371753	1e-06
chrXIV:371957_G/A	14	371957	1e-06
chrXIV:372259_C/T	14	372259	1e-06
chrXIV:372376_G/A	14	372376	1e-06
chrXIV:373134_A/G	14	373134	1e-06
chrXIV:373628_AT/A	14	373628	1e-06
chrXIV:373633_T/A	14	373633	1e-06
chrXIV:373766_C/A	14	373766	1e-06
chrXIV:373799_A/G	14	373799	1e-06
chrXIV:374054_G/A	14	374054	1e-06
chrXIV:374078_G/C	14	374078	1e-06
chrXIV:374309_A/G	14	374309	1e-06
chrXIV:374659_C/T	14	374659	1e-06
chrXIV:376313_C/T	14	376313	1e-06
chrXIV:376432_T/G	14	376432	1e-06
chrXIV:376435_C/G	14	376435	1e-06
chrXIV:376490_A/G	14	376490	1e-06
chrXIV:377031_A/G	14	377031	1e-06
chrXIV:377351_T/C	14	377351	1e-06
chrXIV:377751_G/A	14	377751	1e-06
chrXIV:380619_T/A	14	380619	1e-06
chrXIV:381031_C/T	14	381031	1e-06
chrXIV:382896_T/C	14	382896	1e-06
chrXIV:383709_A/T	14	383709	1e-06
chrXIV:385702_A/T	14	385702	1e-06
chrXIV:388126_T/C	14	388126	1e-06
chrXIV:388136_C/T	14	388136	1e-06
chrXIV:389873_A/T	14	389873	1e-06
chrXIV:389979_G/T	14	389979	1e-06
chrXIV:390263_G/A	14	390263	1e-06
chrXIV:390357_A/T	14	390357	2e-06
chrXIV:390377_G/A	14	390377	1e-06
chrXIV:390590_G/A	14	390590	1e-06
chrXIV:390614_G/C	14	390614	2e-06
chrXIV:390788_C/T	14	390788	1e-06
chrXIV:390845_G/A	14	390845	1e-06
chrXIV:390893_C/T	14	390893	1e-06
chrXIV:390954_T/C	14	390954	1e-06
chrXIV:391118_G/A	14	391118	1e-06
chrXIV:391299_G/A	14	391299	2e-06
chrXIV:391358_G/C	14	391358	1e-06
chrXIV:391364_T/C	14	391364	1e-06
chrXIV:391568_G/A	14	391568	1e-06
chrXIV:391590_T/C	14	391590	1e-06
chrXIV:391634_G/A	14	391634	1e-06
chrXIV:391752_A/G	14	391752	1e-06
chrXIV:391817_T/C	14	391817	1e-06
chrXIV:391829_G/A	14	391829	1e-06
chrXIV:391871_A/G	14	391871	2e-06
chrXIV:391904_G/A	14	391904	1e-06
chrXIV:391916_C/T	14	391916	2e-06
chrXIV:391961_C/T	14	391961	1e-06
chrXIV:391970_T/C	14	391970	3e-06
chrXIV:392063_A/G	14	392063	1e-06
chrXIV:392076_G/C	14	392076	2e-06
chrXIV:392155_A/T	14	392155	1e-06
chrXIV:392559_A/G	14	392559	1e-06
chrXIV:392589_G/A	14	392589	1e-06
chrXIV:392734_A/G	14	392734	1e-06
chrXIV:393022_T/C	14	393022	1e-06
chrXIV:393050_A/G	14	393050	1e-06
chrXIV:393053_A/C	14	393053	1e-06
chrXIV:393101_T/G	14	393101	2e-06
chrXIV:393110_C/T	14	393110	1e-06
chrXIV:393350_T/C	14	393350	3e-06
chrXIV:393398_T/C	14	393398	2e-06
chrXIV:393425_C/T	14	393425	2e-06
chrXIV:393703_G/A	14	393703	3e-06
chrXIV:393812_G/A	14	393812	4e-06
chrXIV:393863_C/T	14	393863	7e-06
chrXIV:393905_T/C	14	393905	2e-06
chrXIV:394023_C/G	14	394023	1e-06
chrXIV:394076_G/A	14	394076	3e-06
chrXIV:394139_G/A	14	394139	5e-06
chrXIV:394161_C/T	14	394161	3e-06
chrXIV:394167_A/G	14	394167	5e-06
chrXIV:394187_T/C	14	394187	7e-06
chrXIV:394241_G/A	14	394241	3e-06
chrXIV:394392_T/C	14	394392	1e-06
chrXIV:394440_T/C	14	394440	3e-06
chrXIV:395169_A/G	14	395169	1e-06
chrXIV:395338_T/C	14	395338	3e-06
chrXIV:395542_G/A	14	395542	4e-06
chrXIV:395701_A/G	14	395701	2e-06
chrXIV:395734_A/G	14	395734	4e-06
chrXIV:395841_C/T	14	395841	4e-06
chrXIV:396544_C/T	14	396544	1e-05
chrXIV:396569_T/C	14	396569	5e-06
chrXIV:396664_A/G	14	396664	7e-06
chrXIV:396730_G/A	14	396730	1.2e-05
chrXIV:396880_T/C	14	396880	9e-06
chrXIV:397661_A/G	14	397661	1.3e-05
chrXIV:398211_A/G	14	398211	1.3e-05
chrXIV:398280_A/G	14	398280	1.1e-05
chrXIV:398341_T/C	14	398341	1e-05
chrXIV:398375_GAT/G	14	398375	1.1e-05
chrXIV:398440_T/C	14	398440	1.2e-05
chrXIV:398505_A/G	14	398505	2.2e-05
chrXIV:398553_G/GAAACAAAAATGAAAACAAAAATGA	14	398553	2.1e-05
chrXIV:398753_C/T	14	398753	2.5e-05
chrXIV:398966_A/G	14	398966	2.7e-05
chrXIV:399956_T/G	14	399956	1.7e-05
chrXIV:400003_G/A	14	400003	1.7e-05
chrXIV:400049_T/C	14	400049	1.2e-05
chrXIV:400712_TA/T	14	400712	1.3e-05
chrXIV:400976_T/G	14	400976	1.1e-05
chrXIV:401251_A/T	14	401251	1.5e-05
chrXIV:401891_C/T	14	401891	9e-05
chrXIV:402101_G/A	14	402101	2.3e-05
chrXIV:402308_C/T	14	402308	3.2e-05
chrXIV:402455_C/T	14	402455	2e-05
chrXIV:402461_A/C	14	402461	3.5e-05
chrXIV:402769_A/G	14	402769	3e-05
chrXIV:402781_T/C	14	402781	7e-05
chrXIV:402971_A/G	14	402971	3.9e-05
chrXIV:403003_C/T	14	403003	9e-05
chrXIV:403093_A/T	14	403093	3.6e-05
chrXIV:403098_A/G	14	403098	3.4e-05
chrXIV:403146_T/C	14	403146	8e-05
chrXIV:403153_T/C	14	403153	8e-05
chrXIV:403294_T/C	14	403294	3.7e-05
chrXIV:403450_T/C	14	403450	4.2e-05
chrXIV:403835_C/T	14	403835	2.3e-05
chrXIV:403844_T/C	14	403844	2.9e-05
chrXIV:403864_A/T	14	403864	4.4e-05
chrXIV:404000_C/T	14	404000	3.1e-05
chrXIV:404051_A/G	14	404051	3.9e-05
chrXIV:404479_C/T	14	404479	3.9e-05
chrXIV:404620_C/T	14	404620	6e-05
chrXIV:404700_CATT/C	14	404700	8e-05
chrXIV:404770_C/T	14	404770	7e-05
chrXIV:404941_C/T	14	404941	3.4e-05
chrXIV:404995_A/G	14	404995	3.5e-05
chrXIV:405028_T/A	14	405028	3e-05
chrXIV:405043_A/C	14	405043	6e-05
chrXIV:405756_A/T	14	405756	8e-05
chrXIV:405795_A/C	14	405795	9e-05
chrXIV:431063_T/C	14	431063	1e-06
chrXIV:433148_G/A	14	433148	1e-06
chrXIV:434507_A/G	14	434507	1e-06
chrXIV:437955_G/T	14	437955	1e-06
chrXIV:441268_CGCTAAGATATATATATATGTA/C	14	441268	1e-06
chrXIV:441344_C/CG	14	441344	1e-06
chrXIV:442265_G/A	14	442265	1e-06
chrXIV:442390_C/A	14	442390	1e-06
chrXIV:442392_G/A	14	442392	1e-06
chrXIV:442493_CTCTT/C	14	442493	1e-06
chrXIV:442518_G/A	14	442518	1e-06
chrXIV:442648_T/A	14	442648	1e-06
chrXIV:442653_A/G	14	442653	1e-06
chrXIV:442660_G/A	14	442660	1e-06
chrXIV:442665_T/C	14	442665	1e-06
chrXIV:442716_C/T	14	442716	1e-06
chrXIV:442736_C/A	14	442736	1e-06
chrXIV:445766_G/A	14	445766	1e-06
chrXIV:445983_T/C	14	445983	1e-06
chrXIV:446677_G/C	14	446677	1e-06
chrXIV:447324_C/T	14	447324	1e-06
chrXIV:447382_G/T	14	447382	1e-06
chrXIV:447754_G/T	14	447754	1e-06
chrXIV:448975_C/G	14	448975	1e-06
chrXIV:449114_G/A	14	449114	1e-06
chrXIV:449640_A/G	14	449640	1e-06
chrXIV:449735_A/AATAAATCCGTAGAATTTATTAAATTCT	14	449735	1e-06
chrXIV:453089_C/A	14	453089	1e-06
chrXIV:453937_C/T	14	453937	1e-06
chrXIV:454972_G/A	14	454972	1e-06
chrXIV:456295_T/C	14	456295	1e-06
chrXIV:456355_T/C	14	456355	1e-06
chrXIV:456437_A/G	14	456437	1e-06
chrXIV:457243_A/G	14	457243	1e-06
chrXIV:457485_G/A	14	457485	1e-06
chrXIV:458514_G/A	14	458514	1e-06
chrXIV:459665_G/A	14	459665	1e-06
chrXIV:460625_T/C	14	460625	1e-06
chrXIV:461485_A/G	14	461485	1e-06
chrXIV:461863_C/G	14	461863	1e-06
chrXIV:462478_C/T	14	462478	1e-06
chrXIV:463554_A/T	14	463554	1e-06
chrXIV:463775_C/T	14	463775	1e-06
chrXIV:463940_T/A	14	463940	1e-06
chrXIV:463992_C/G	14	463992	1e-06
chrXIV:464117_A/T	14	464117	1e-06
chrXIV:464233_G/A	14	464233	1e-06
chrXIV:465005_C/T	14	465005	1e-06
chrXIV:465187_A/T	14	465187	1e-06
chrXIV:466103_G/A	14	466103	1e-06
chrXIV:466588_T/G	14	466588	1e-06
chrXIV:467028_A/G	14	467028	1e-06
chrXIV:467219_A/G	14	467219	1e-06
chrXIV:468488_A/G	14	468488	1e-06
chrXIV:469224_A/G	14	469224	1e-06
chrXIV:469870_A/G	14	469870	1e-06
chrXIV:470301_C/T	14	470301	1e-06
chrXIV:470330_C/T	14	470330	1e-06
chrXIV:470440_T/C	14	470440	1e-06
chrXIV:470844_A/G	14	470844	1e-06
chrXIV:471767_A/G	14	471767	1e-06
chrXIV:472575_AG/A	14	472575	1e-06
chrXIV:472580_G/T	14	472580	1e-06
chrXIV:472584_G/C	14	472584	1e-06
chrXIV:473303_T/C	14	473303	1e-06
chrXIV:473368_TC/T	14	473368	1e-06
chrXIV:473370_C/G	14	473370	1e-06
chrXIV:473648_T/C	14	473648	1e-06
chrXIV:476709_GT/G	14	476709	1e-06
chrXIV:478701_A/G	14	478701	1e-06
chrXIV:480472_A/C	14	480472	1e-06
chrXIV:481081_C/T	14	481081	1e-06
chrXIV:481896_A/G	14	481896	1e-06
chrXIV:484904_A/G	14	484904	1e-06
chrXIV:485549_T/C	14	485549	1e-06
chrXIV:486859_T/A	14	486859	1e-06
chrXIV:487250_G/C	14	487250	1e-06
chrXIV:487818_C/T	14	487818	1e-06
chrXIV:487935_C/T	14	487935	2e-06
chrXIV:488598_G/C	14	488598	1e-06
chrXIV:492375_A/G	14	492375	2e-06
chrXIV:493333_T/G	14	493333	1.9e-05
chrXIV:495918_C/T	14	495918	1.7e-05
chrXIV:497303_C/G	14	497303	3.7e-05
chrXIV:497844_A/C	14	497844	2.1e-05
chrXIV:498514_T/C	14	498514	3.1e-05
chrXIV:498639_AT/A	14	498639	6e-05
chrXIV:499188_A/G	14	499188	7e-05
chrXIV:499614_G/A	14	499614	8e-05
chrXIV:500314_CT/C	14	500314	0.0001
chrXIV:500652_T/A	14	500652	0.0001
chrXIV:500701_T/C	14	500701	0.0001
chrXIV:500767_A/G	14	500767	9e-05
chrXIV:500770_GT/G	14	500770	9e-05
chrXIV:501247_C/T	14	501247	8e-05
chrXIV:501452_T/C	14	501452	0.0001
chrXIV:501463_C/A	14	501463	6e-05
chrXIV:501546_C/T	14	501546	8e-05
chrXIV:501563_A/G	14	501563	9.8e-05
chrXIV:501765_C/T	14	501765	9e-05
chrXIV:501824_C/A	14	501824	8.3e-05
chrXIV:501883_T/C	14	501883	7.3e-05
chrXIV:502079_G/A	14	502079	8e-05
chrXIV:502486_C/T	14	502486	8.5e-05
chrXIV:502729_T/C	14	502729	9e-05
chrXIV:502927_C/CAA	14	502927	6e-05
chrXIV:503187_G/A	14	503187	9.3e-05
chrXIV:503261_A/G	14	503261	9e-05
chrXIV:504614_A/G	14	504614	9e-05
chrXIV:506144_A/G	14	506144	0.0001
chrXIV:508757_C/T	14	508757	9e-05
chrXIV:509580_G/T	14	509580	9e-05
chrXIV:511916_C/T	14	511916	6.9e-05
chrXIV:513243_T/C	14	513243	3.8e-05
chrXIV:513525_A/G	14	513525	9e-05
chrXIV:513630_C/T	14	513630	3.9e-05
chrXIV:513783_G/A	14	513783	8e-05
chrXIV:513927_A/G	14	513927	3.5e-05
chrXIV:514134_C/T	14	514134	7e-05
chrXIV:515028_C/T	14	515028	0.0001
chrXIV:515081_G/A	14	515081	0.0001
chrXIV:515089_C/T	14	515089	6e-05
chrXIV:515393_C/T	14	515393	7e-05
chrXIV:515478_C/A	14	515478	6e-05
chrXIV:515537_C/T	14	515537	6e-05
chrXIV:516034_A/G	14	516034	8e-05
chrXV:150859_G/A	15	150859	9e-05
chrXV:153180_T/G	15	153180	0.0001
chrXV:154056_T/C	15	154056	0.0001
chrXV:154160_C/G	15	154160	9e-05
chrXV:154799_T/G	15	154799	9e-05
chrXV:155221_G/A	15	155221	9e-05
chrXV:156178_G/A	15	156178	8e-05
chrXV:156337_T/C	15	156337	7e-05
chrXV:156746_A/G	15	156746	8e-05
chrXV:156898_C/T	15	156898	8e-05
chrXV:156979_T/C	15	156979	9e-05
chrXV:157219_T/C	15	157219	8e-05
chrXV:158239_A/G	15	158239	6e-05
chrXV:158575_C/T	15	158575	9e-05
chrXV:158717_C/T	15	158717	7e-05
chrXV:158754_A/C	15	158754	9e-05
chrXV:158776_T/C	15	158776	9e-05
chrXV:158792_C/CA	15	158792	7e-05
chrXV:158838_G/A	15	158838	0.0001
chrXV:159062_G/T	15	159062	7e-05
chrXV:159066_G/A	15	159066	9e-05
chrXV:159369_G/A	15	159369	7e-05
chrXV:161853_A/G	15	161853	8e-05
chrXV:162197_G/T	15	162197	0.0001
chrXV:163567_G/A	15	163567	0.0001
chrXV:163690_C/T	15	163690	9e-05
chrXV:163702_T/C	15	163702	0.0001
chrXV:163748_G/A	15	163748	8e-05
chrXV:163776_C/G	15	163776	9e-05
chrXV:163799_G/A	15	163799	8e-05
chrXV:163912_A/T	15	163912	7.1e-05
chrXV:163943_A/C	15	163943	8.6e-05
chrXV:163945_A/G	15	163945	0.0001
chrXV:164284_T/A	15	164284	6e-05
chrXV:164491_G/A	15	164491	7e-05
chrXV:164632_C/T	15	164632	0.0001
chrXV:164683_C/T	15	164683	9e-05
chrXV:164708_A/G	15	164708	0.0001
chrXV:164737_T/A	15	164737	7.2e-05
chrXV:164935_T/C	15	164935	6e-05
chrXV:164993_T/G	15	164993	0.0001
chrXV:165025_A/G	15	165025	8e-05
chrXV:165133_T/C	15	165133	0.0001
chrXV:165232_T/C	15	165232	9e-05
chrXV:165370_AT/A	15	165370	0.0001
chrXV:165453_A/G	15	165453	9e-05
chrXV:165456_A/G	15	165456	9e-05
chrXV:165467_GT/G	15	165467	8.6e-05
chrXV:165488_T/C	15	165488	7.3e-05
chrXV:165557_G/A	15	165557	9e-05
chrXV:165639_A/G	15	165639	6e-05
chrXV:165707_A/G	15	165707	4.7e-05
chrXV:165725_G/C	15	165725	7e-05
chrXV:165776_T/G	15	165776	7.9e-05
chrXV:165827_C/T	15	165827	8e-05
chrXV:165912_A/G	15	165912	7e-05
chrXV:165915_G/A	15	165915	8e-05
chrXV:165923_C/T	15	165923	9e-05
chrXV:165953_G/A	15	165953	6.4e-05
chrXV:165998_A/G	15	165998	0.0001
chrXV:166007_A/G	15	166007	7.3e-05
chrXV:166008_A/G	15	166008	7e-05
chrXV:166055_T/C	15	166055	6.3e-05
chrXV:166076_A/G	15	166076	6e-05
chrXV:166088_G/A	15	166088	9e-05
chrXV:166163_C/T	15	166163	8e-05
chrXV:166172_G/A	15	166172	9e-05
chrXV:166324_G/A	15	166324	6e-05
chrXV:166482_G/A	15	166482	6e-05
chrXV:166700_A/T	15	166700	8e-05
chrXV:166989_G/A	15	166989	6e-05
chrXV:167003_TTTA/T	15	167003	8e-05
chrXV:167078_A/T	15	167078	6.3e-05
chrXV:167081_T/G	15	167081	9e-05
chrXV:167102_T/C	15	167102	8e-05
chrXV:167109_T/C	15	167109	0.0001
chrXV:167129_C/T	15	167129	0.0001
chrXV:167270_A/T	15	167270	6e-05
chrXV:167344_T/A	15	167344	7e-05
chrXV:167483_C/T	15	167483	7e-05
chrXV:167627_G/A	15	167627	8e-05
chrXV:167650_T/C	15	167650	6e-05
chrXV:167656_A/G	15	167656	6e-05
chrXV:167658_T/C	15	167658	7e-05
chrXV:167659_A/G	15	167659	5.3e-05
chrXV:167735_T/C	15	167735	5.9e-05
chrXV:167794_A/G	15	167794	5.7e-05
chrXV:167815_C/G	15	167815	4.3e-05
chrXV:167840_G/C	15	167840	5.4e-05
chrXV:167922_C/T	15	167922	6e-05
chrXV:167933_C/T	15	167933	2.9e-05
chrXV:167975_C/T	15	167975	4.8e-05
chrXV:167980_G/C	15	167980	6e-05
chrXV:167983_T/C	15	167983	6e-05
chrXV:168074_A/G	15	168074	4.7e-05
chrXV:168199_G/A	15	168199	9e-05
chrXV:168202_T/C	15	168202	6.1e-05
chrXV:168209_G/A	15	168209	8e-05
chrXV:168263_A/G	15	168263	5.2e-05
chrXV:168294_T/C	15	168294	7e-05
chrXV:168347_C/G	15	168347	9e-05
chrXV:168382_A/G	15	168382	6.8e-05
chrXV:168383_A/G	15	168383	6e-05
chrXV:168404_A/C	15	168404	5.3e-05
chrXV:168429_G/A	15	168429	9e-05
chrXV:168445_T/C	15	168445	7e-05
chrXV:168455_A/G	15	168455	8e-05
chrXV:168532_T/C	15	168532	8e-05
chrXV:168558_G/T	15	168558	0.0001
chrXV:168592_G/A	15	168592	0.0001
chrXV:168708_C/T	15	168708	6e-05
chrXV:168885_C/T	15	168885	9e-05
chrXV:169152_A/G	15	169152	7e-05
chrXV:169251_T/C	15	169251	6e-05
chrXV:169333_T/C	15	169333	8e-05
chrXV:169359_G/A	15	169359	9e-05
chrXV:169704_A/G	15	169704	6e-05
chrXV:169869_C/T	15	169869	5.5e-05
chrXV:170103_T/C	15	170103	7.1e-05
chrXV:170107_C/T	15	170107	9e-05
chrXV:170126_C/T	15	170126	5.9e-05
chrXV:170199_A/G	15	170199	6e-05
chrXV:170344_C/T	15	170344	7e-05
chrXV:170368_T/C	15	170368	9e-05
chrXV:170473_C/CT	15	170473	0.0001
chrXV:170583_T/C	15	170583	6e-05
chrXV:170671_T/C	15	170671	9e-05
chrXV:170682_T/A	15	170682	4.2e-05
chrXV:170746_A/T	15	170746	5.9e-05
chrXV:170921_A/G	15	170921	9e-05
chrXV:170927_A/C	15	170927	0.0001
chrXV:170944_C/T	15	170944	5.7e-05
chrXV:171150_T/C	15	171150	7e-05
chrXV:171213_G/A	15	171213	3.9e-05
chrXV:171288_T/C	15	171288	4e-05
chrXV:171306_C/T	15	171306	5.8e-05
chrXV:171511_A/C	15	171511	4.7e-05
chrXV:171515_G/A	15	171515	8e-05
chrXV:171671_A/G	15	171671	5.7e-05
chrXV:171745_C/T	15	171745	5.4e-05
chrXV:171973_T/C	15	171973	5.2e-05
chrXV:171981_C/T	15	171981	5.3e-05
chrXV:171985_C/G	15	171985	9e-05
chrXV:172102_G/A	15	172102	9e-05
chrXV:172515_T/C	15	172515	7e-05
chrXV:172704_C/A	15	172704	8e-05
chrXV:172752_C/T	15	172752	8e-05
chrXV:172825_C/T	15	172825	9.4e-05
chrXV:172956_A/G	15	172956	0.0001
chrXV:173022_A/G	15	173022	7.6e-05
chrXV:173105_A/T	15	173105	9e-05
chrXV:173112_T/C	15	173112	0.0001
chrXV:173202_A/G	15	173202	9e-05
chrXV:173391_A/G	15	173391	0.0001
chrXV:173814_T/C	15	173814	0.0001
