# Supplementary material for: GAMMA-RAY: A Fully Automated and Rapid System for High-Dimensional Multi-Phenotype Analysis Considering Population Structure
Source: Biology (Basel). 2026 Mar 20;15(6):496. doi: 10.3390/biology15060496 (PMC13024468; doi:10.3390/biology15060496)
Supplement: Supplementary file 1 [file biology-15-00496-s001.zip › Table S3.xlsx]

## Sheet: Master_Significant_GO
Table S3. GO Biological Process (GO-BP) enrichment results for trans-regulating eGenes across trans-eQTL regions.
SNP	Term	Adjusted.P.value	Overlap	P.value	Old.P.value	Old.Adjusted.P.value	Z.score	Combined.Score	Genes
chrIII_114885_G_T	ribosome disassembly (GO:0032790)	4.15336e-05	46060	3.77578e-06	3.26286e-06	3.58915e-05	-1.95764	24.4449	YCL001W-B;YCL001W-A
chrIII_114885_G_T	ribonucleoprotein complex disassembly (GO:0032988)	0.00010364	46068	1.88437e-05	1.23264e-05	6.77951e-05	-2.0487	22.2885	YCL001W-B;YCL001W-A
chrIII_114885_G_T	peptide biosynthetic process (GO:0043043)	0.00025514	2/40	0.000139167	7.80368e-05	0.000143068	-2.01344	17.879	YCL001W-B;YCL001W-A
chrIII_114885_G_T	organelle disassembly (GO:1903008)	0.000124881	46073	3.40583e-05	2.09367e-05	7.67679e-05	-1.60554	16.5169	YCL001W-B;YCL001W-A
chrIII_114885_G_T	nonfunctional rRNA decay (GO:0070651)	0.000135927	46077	4.9428e-05	2.94564e-05	8.10051e-05	-1.40736	13.954	YCL001W-B;YCL001W-A
chrIII_114885_G_T	rRNA catabolic process (GO:0016075)	0.000220514	2/34	0.000100234	5.71001e-05	0.00012562	-1.40956	12.9792	YCL001W-B;YCL001W-A
chrIII_114885_G_T	cellular macromolecule biosynthetic process (GO:0034645)	0.000768025	2/80	0.000558564	0.000300999	0.000413874	-1.71137	12.8184	YCL001W-B;YCL001W-A
chrIII_114885_G_T	cellular protein metabolic process (GO:0044267)	0.00061601	2/67	0.000392006	0.00021263	0.000334133	-1.37779	10.8077	YCL001W-B;YCL001W-A
chrIII_114885_G_T	gene expression (GO:0010467)	0.000811635	2/92	0.00073785	0.000396166	0.000435783	-1.37434	9.91143	YCL001W-B;YCL001W-A
chrIII_114885_G_T	nuclear-transcribed mRNA catabolic process (GO:0000956)	0.000811635	2/92	0.00073785	0.000396166	0.000435783	-1.26563	9.12742	YCL001W-B;YCL001W-A
chrIII_114885_G_T	translation (GO:0006412)	0.00738545	2/297	0.00738545	0.00403788	0.00403788	-1.38435	6.79472	YCL001W-B;YCL001W-A
chrIII_130372_G_A	vesicle organization (GO:0016050)	0.0172765	1/58	0.0172765	0.0125612	0.0125612	-1.68282	6.82955	YCR007C
chrIII_130940_A_G	vesicle organization (GO:0016050)	0.0172765	1/58	0.0172765	0.0125612	0.0125612	-1.68282	6.82955	YCR007C
chrXIV_393050_A_G	mitochondrial translation (GO:0032543)	0.0397019	1/105	0.0259784	0.0225676	0.0344901	-1.56109	5.69873	YNL122C
chrXIV_393050_A_G	mitochondrial gene expression (GO:0140053)	0.0397019	1/107	0.0264679	0.0229934	0.0344901	-1.55098	5.6329	YNL122C
chrXIV_393053_A_C	mitochondrial translation (GO:0032543)	0.0397019	1/105	0.0259784	0.0225676	0.0344901	-1.56109	5.69873	YNL122C
chrXIV_393053_A_C	mitochondrial gene expression (GO:0140053)	0.0397019	1/107	0.0264679	0.0229934	0.0344901	-1.55098	5.6329	YNL122C
chrXIV_393101_T_G	mitochondrial translation (GO:0032543)	0.0397019	1/105	0.0259784	0.0225676	0.0344901	-1.56109	5.69873	YNL122C
chrXIV_393101_T_G	mitochondrial gene expression (GO:0140053)	0.0397019	1/107	0.0264679	0.0229934	0.0344901	-1.55098	5.6329	YNL122C
chrXIV_393110_C_T	mitochondrial translation (GO:0032543)	0.0397019	1/105	0.0259784	0.0225676	0.0344901	-1.56109	5.69873	YNL122C
chrXIV_393110_C_T	mitochondrial gene expression (GO:0140053)	0.0397019	1/107	0.0264679	0.0229934	0.0344901	-1.55098	5.6329	YNL122C
chrXIV_393350_T_C	mitochondrial translation (GO:0032543)	0.0397019	1/105	0.0259784	0.0225676	0.0344901	-1.56109	5.69873	YNL122C
chrXIV_393350_T_C	mitochondrial gene expression (GO:0140053)	0.0397019	1/107	0.0264679	0.0229934	0.0344901	-1.55098	5.6329	YNL122C
chrXIV_393398_T_C	mitochondrial translation (GO:0032543)	0.0397019	1/105	0.0259784	0.0225676	0.0344901	-1.56109	5.69873	YNL122C
chrXIV_393398_T_C	mitochondrial gene expression (GO:0140053)	0.0397019	1/107	0.0264679	0.0229934	0.0344901	-1.55098	5.6329	YNL122C
chrXIV_393425_C_T	mitochondrial translation (GO:0032543)	0.0397019	1/105	0.0259784	0.0225676	0.0344901	-1.56109	5.69873	YNL122C
chrXIV_393425_C_T	mitochondrial gene expression (GO:0140053)	0.0397019	1/107	0.0264679	0.0229934	0.0344901	-1.55098	5.6329	YNL122C
chrXIV_393703_G_A	mitochondrial translation (GO:0032543)	0.0475164	1/105	0.0310933	0.0225676	0.0344901	-1.56109	5.41816	YNL122C
chrXIV_393703_G_A	mitochondrial gene expression (GO:0140053)	0.0475164	1/107	0.0316776	0.0229934	0.0344901	-1.55098	5.35422	YNL122C
chrXIV_393812_G_A	mitochondrial translation (GO:0032543)	0.0475164	1/105	0.0310933	0.0225676	0.0344901	-1.56109	5.41816	YNL122C
chrXIV_393812_G_A	mitochondrial gene expression (GO:0140053)	0.0475164	1/107	0.0316776	0.0229934	0.0344901	-1.55098	5.35422	YNL122C
chrXIV_393863_C_T	mitochondrial translation (GO:0032543)	0.0475164	1/105	0.0310933	0.0225676	0.0344901	-1.56109	5.41816	YNL122C
chrXIV_393863_C_T	mitochondrial gene expression (GO:0140053)	0.0475164	1/107	0.0316776	0.0229934	0.0344901	-1.55098	5.35422	YNL122C
chrXIV_393905_T_C	mitochondrial translation (GO:0032543)	0.0475164	1/105	0.0310933	0.0225676	0.0344901	-1.56109	5.41816	YNL122C
chrXIV_393905_T_C	mitochondrial gene expression (GO:0140053)	0.0475164	1/107	0.0316776	0.0229934	0.0344901	-1.55098	5.35422	YNL122C
chrXIV_394023_C_G	mitochondrial translation (GO:0032543)	0.0475164	1/105	0.0310933	0.0225676	0.0344901	-1.56109	5.41816	YNL122C
chrXIV_394023_C_G	mitochondrial gene expression (GO:0140053)	0.0475164	1/107	0.0316776	0.0229934	0.0344901	-1.55098	5.35422	YNL122C
chrXIV_394076_G_A	mitochondrial translation (GO:0032543)	0.0475164	1/105	0.0310933	0.0225676	0.0344901	-1.56109	5.41816	YNL122C
chrXIV_394076_G_A	mitochondrial gene expression (GO:0140053)	0.0475164	1/107	0.0316776	0.0229934	0.0344901	-1.55098	5.35422	YNL122C
chrXIV_394139_G_A	mitochondrial translation (GO:0032543)	0.0475164	1/105	0.0310933	0.0225676	0.0344901	-1.56109	5.41816	YNL122C
chrXIV_394139_G_A	mitochondrial gene expression (GO:0140053)	0.0475164	1/107	0.0316776	0.0229934	0.0344901	-1.55098	5.35422	YNL122C
chrXIV_394161_C_T	mitochondrial translation (GO:0032543)	0.0475164	1/105	0.0310933	0.0225676	0.0344901	-1.56109	5.41816	YNL122C
chrXIV_394161_C_T	mitochondrial gene expression (GO:0140053)	0.0475164	1/107	0.0316776	0.0229934	0.0344901	-1.55098	5.35422	YNL122C
chrXIV_394167_A_G	mitochondrial translation (GO:0032543)	0.0475164	1/105	0.0310933	0.0225676	0.0344901	-1.56109	5.41816	YNL122C
chrXIV_394167_A_G	mitochondrial gene expression (GO:0140053)	0.0475164	1/107	0.0316776	0.0229934	0.0344901	-1.55098	5.35422	YNL122C
chrXIV_394187_T_C	mitochondrial translation (GO:0032543)	0.0475164	1/105	0.0310933	0.0225676	0.0344901	-1.56109	5.41816	YNL122C
chrXIV_394187_T_C	mitochondrial gene expression (GO:0140053)	0.0475164	1/107	0.0316776	0.0229934	0.0344901	-1.55098	5.35422	YNL122C
chrXIV_394241_G_A	mitochondrial translation (GO:0032543)	0.0475164	1/105	0.0310933	0.0225676	0.0344901	-1.56109	5.41816	YNL122C
chrXIV_394241_G_A	mitochondrial gene expression (GO:0140053)	0.0475164	1/107	0.0316776	0.0229934	0.0344901	-1.55098	5.35422	YNL122C
chrXIV_394392_T_C	mitochondrial translation (GO:0032543)	0.0475164	1/105	0.0310933	0.0225676	0.0344901	-1.56109	5.41816	YNL122C
chrXIV_394392_T_C	mitochondrial gene expression (GO:0140053)	0.0475164	1/107	0.0316776	0.0229934	0.0344901	-1.55098	5.35422	YNL122C
chrXIV_394440_T_C	mitochondrial translation (GO:0032543)	0.0475164	1/105	0.0310933	0.0225676	0.0344901	-1.56109	5.41816	YNL122C
chrXIV_394440_T_C	mitochondrial gene expression (GO:0140053)	0.0475164	1/107	0.0316776	0.0229934	0.0344901	-1.55098	5.35422	YNL122C
chrXIV_395169_A_G	mitochondrial translation (GO:0032543)	0.0397019	1/105	0.0259784	0.0225676	0.0344901	-1.56109	5.69873	YNL122C
chrXIV_395169_A_G	mitochondrial gene expression (GO:0140053)	0.0397019	1/107	0.0264679	0.0229934	0.0344901	-1.55098	5.6329	YNL122C
chrXIV_395338_T_C	mitochondrial translation (GO:0032543)	0.0397019	1/105	0.0259784	0.0225676	0.0344901	-1.56109	5.69873	YNL122C
chrXIV_395338_T_C	mitochondrial gene expression (GO:0140053)	0.0397019	1/107	0.0264679	0.0229934	0.0344901	-1.55098	5.6329	YNL122C
chrXIV_395542_G_A	mitochondrial translation (GO:0032543)	0.0397019	1/105	0.0259784	0.0225676	0.0344901	-1.56109	5.69873	YNL122C
chrXIV_395542_G_A	mitochondrial gene expression (GO:0140053)	0.0397019	1/107	0.0264679	0.0229934	0.0344901	-1.55098	5.6329	YNL122C
chrXIV_395701_A_G	mitochondrial translation (GO:0032543)	0.0397019	1/105	0.0259784	0.0225676	0.0344901	-1.56109	5.69873	YNL122C
chrXIV_395701_A_G	mitochondrial gene expression (GO:0140053)	0.0397019	1/107	0.0264679	0.0229934	0.0344901	-1.55098	5.6329	YNL122C
chrXIV_395734_A_G	mitochondrial translation (GO:0032543)	0.0397019	1/105	0.0259784	0.0225676	0.0344901	-1.56109	5.69873	YNL122C
chrXIV_395734_A_G	mitochondrial gene expression (GO:0140053)	0.0397019	1/107	0.0264679	0.0229934	0.0344901	-1.55098	5.6329	YNL122C
chrXIV_395841_C_T	mitochondrial translation (GO:0032543)	0.0397019	1/105	0.0259784	0.0225676	0.0344901	-1.56109	5.69873	YNL122C
chrXIV_395841_C_T	mitochondrial gene expression (GO:0140053)	0.0397019	1/107	0.0264679	0.0229934	0.0344901	-1.55098	5.6329	YNL122C
chrXIV_399956_T_G	mitochondrial translation (GO:0032543)	0.0475164	1/105	0.0310933	0.0225676	0.0344901	-1.56109	5.41816	YNL122C
chrXIV_399956_T_G	mitochondrial gene expression (GO:0140053)	0.0475164	1/107	0.0316776	0.0229934	0.0344901	-1.55098	5.35422	YNL122C
chrXIV_400003_G_A	mitochondrial translation (GO:0032543)	0.0475164	1/105	0.0310933	0.0225676	0.0344901	-1.56109	5.41816	YNL122C
chrXIV_400003_G_A	mitochondrial gene expression (GO:0140053)	0.0475164	1/107	0.0316776	0.0229934	0.0344901	-1.55098	5.35422	YNL122C
chrXIV_400049_T_C	mitochondrial translation (GO:0032543)	0.0475164	1/105	0.0310933	0.0225676	0.0344901	-1.56109	5.41816	YNL122C
chrXIV_400049_T_C	mitochondrial gene expression (GO:0140053)	0.0475164	1/107	0.0316776	0.0229934	0.0344901	-1.55098	5.35422	YNL122C
chrXIV_400712_TA_T	mitochondrial translation (GO:0032543)	0.0475164	1/105	0.0310933	0.0225676	0.0344901	-1.56109	5.41816	YNL122C
chrXIV_400712_TA_T	mitochondrial gene expression (GO:0140053)	0.0475164	1/107	0.0316776	0.0229934	0.0344901	-1.55098	5.35422	YNL122C
chrXIV_400976_T_G	mitochondrial translation (GO:0032543)	0.0475164	1/105	0.0310933	0.0225676	0.0344901	-1.56109	5.41816	YNL122C
chrXIV_400976_T_G	mitochondrial gene expression (GO:0140053)	0.0475164	1/107	0.0316776	0.0229934	0.0344901	-1.55098	5.35422	YNL122C
chrXIV_401251_A_T	mitochondrial translation (GO:0032543)	0.0475164	1/105	0.0310933	0.0225676	0.0344901	-1.56109	5.41816	YNL122C
chrXIV_401251_A_T	mitochondrial gene expression (GO:0140053)	0.0475164	1/107	0.0316776	0.0229934	0.0344901	-1.55098	5.35422	YNL122C
chrXIV_402769_A_G	mitochondrial translation (GO:0032543)	0.0475164	1/105	0.0310933	0.0225676	0.0344901	-1.56109	5.41816	YNL122C
chrXIV_402769_A_G	mitochondrial gene expression (GO:0140053)	0.0475164	1/107	0.0316776	0.0229934	0.0344901	-1.55098	5.35422	YNL122C
chrXIV_402781_T_C	mitochondrial translation (GO:0032543)	0.0475164	1/105	0.0310933	0.0225676	0.0344901	-1.56109	5.41816	YNL122C
chrXIV_402781_T_C	mitochondrial gene expression (GO:0140053)	0.0475164	1/107	0.0316776	0.0229934	0.0344901	-1.55098	5.35422	YNL122C
chrXIV_402971_A_G	mitochondrial translation (GO:0032543)	0.0475164	1/105	0.0310933	0.0225676	0.0344901	-1.56109	5.41816	YNL122C
chrXIV_402971_A_G	mitochondrial gene expression (GO:0140053)	0.0475164	1/107	0.0316776	0.0229934	0.0344901	-1.55098	5.35422	YNL122C
chrXIV_403003_C_T	mitochondrial translation (GO:0032543)	0.0475164	1/105	0.0310933	0.0225676	0.0344901	-1.56109	5.41816	YNL122C
chrXIV_403003_C_T	mitochondrial gene expression (GO:0140053)	0.0475164	1/107	0.0316776	0.0229934	0.0344901	-1.55098	5.35422	YNL122C
chrXIV_403093_A_T	mitochondrial translation (GO:0032543)	0.0475164	1/105	0.0310933	0.0225676	0.0344901	-1.56109	5.41816	YNL122C
chrXIV_403093_A_T	mitochondrial gene expression (GO:0140053)	0.0475164	1/107	0.0316776	0.0229934	0.0344901	-1.55098	5.35422	YNL122C
chrXIV_403098_A_G	mitochondrial translation (GO:0032543)	0.0475164	1/105	0.0310933	0.0225676	0.0344901	-1.56109	5.41816	YNL122C
chrXIV_403098_A_G	mitochondrial gene expression (GO:0140053)	0.0475164	1/107	0.0316776	0.0229934	0.0344901	-1.55098	5.35422	YNL122C
chrXIV_403146_T_C	mitochondrial translation (GO:0032543)	0.0475164	1/105	0.0310933	0.0225676	0.0344901	-1.56109	5.41816	YNL122C
chrXIV_403146_T_C	mitochondrial gene expression (GO:0140053)	0.0475164	1/107	0.0316776	0.0229934	0.0344901	-1.55098	5.35422	YNL122C
chrXIV_403153_T_C	mitochondrial translation (GO:0032543)	0.0475164	1/105	0.0310933	0.0225676	0.0344901	-1.56109	5.41816	YNL122C
chrXIV_403153_T_C	mitochondrial gene expression (GO:0140053)	0.0475164	1/107	0.0316776	0.0229934	0.0344901	-1.55098	5.35422	YNL122C
chrXIV_403294_T_C	mitochondrial translation (GO:0032543)	0.0475164	1/105	0.0310933	0.0225676	0.0344901	-1.56109	5.41816	YNL122C
chrXIV_403294_T_C	mitochondrial gene expression (GO:0140053)	0.0475164	1/107	0.0316776	0.0229934	0.0344901	-1.55098	5.35422	YNL122C
chrXIV_445983_T_C	protein methylation (GO:0006479)	0.00598532	46037	0.00598532	0.00340643	0.00340643	-1.71206	8.76308	YNL092W
chrXIV_446677_G_C	protein methylation (GO:0006479)	0.00523899	46037	0.00523899	0.00340643	0.00340643	-1.71206	8.99109	YNL092W
chrXIV_447324_C_T	protein methylation (GO:0006479)	0.00523899	46037	0.00523899	0.00340643	0.00340643	-1.71206	8.99109	YNL092W
chrXIV_447382_G_T	protein methylation (GO:0006479)	0.00449213	46037	0.00449213	0.00340643	0.00340643	-1.71206	9.25441	YNL092W
chrXIV_447754_G_T	protein methylation (GO:0006479)	0.00523899	46037	0.00523899	0.00340643	0.00340643	-1.71206	8.99109	YNL092W
chrXIV_448975_C_G	protein methylation (GO:0006479)	0.00449213	46037	0.00449213	0.00340643	0.00340643	-1.71206	9.25441	YNL092W
chrXIV_449114_G_A	protein methylation (GO:0006479)	0.00449213	46037	0.00449213	0.00340643	0.00340643	-1.71206	9.25441	YNL092W
chrXIV_449640_A_G	protein methylation (GO:0006479)	0.00374475	46037	0.00374475	0.00340643	0.00340643	-1.71206	9.56596	YNL092W
chrXIV_449735_A_AATAAATCCGTAGAATTTATTAAATTCT	protein methylation (GO:0006479)	0.00374475	46037	0.00374475	0.00340643	0.00340643	-1.71206	9.56596	YNL092W
chrXIV_453089_C_A	protein methylation (GO:0006479)	0.00523899	46037	0.00523899	0.00340643	0.00340643	-1.71206	8.99109	YNL092W
chrXIV_453937_C_T	protein methylation (GO:0006479)	0.00523899	46037	0.00523899	0.00340643	0.00340643	-1.71206	8.99109	YNL092W
chrXIV_454972_G_A	protein methylation (GO:0006479)	0.00449213	46037	0.00449213	0.00340643	0.00340643	-1.71206	9.25441	YNL092W
chrXIV_456295_T_C	protein methylation (GO:0006479)	0.00374475	46037	0.00374475	0.00340643	0.00340643	-1.71206	9.56596	YNL092W
chrXIV_456355_T_C	protein methylation (GO:0006479)	0.00374475	46037	0.00374475	0.00340643	0.00340643	-1.71206	9.56596	YNL092W
chrXIV_456437_A_G	protein methylation (GO:0006479)	0.00374475	46037	0.00374475	0.00340643	0.00340643	-1.71206	9.56596	YNL092W
