# Supplementary material for: GAMMA-RAY: A Fully Automated and Rapid System for High-Dimensional Multi-Phenotype Analysis Considering Population Structure
Source: Biology (Basel). 2026 Mar 20;15(6):496. doi: 10.3390/biology15060496 (PMC13024468; doi:10.3390/biology15060496)
Supplement: Supplementary file 1 [file biology-15-00496-s001.zip › Table S4.xlsx]

## Sheet: Master_Significant_KEGG
Table S4. KEGG pathway enrichment results for trans-regulating eGenes across trans-eQTL regions.
SNP	Term	Adjusted.P.value	Overlap	P.value	Old.P.value	Old.Adjusted.P.value	Z.score	Combined.Score	Genes
chrIII_147639_G_A	Aminoacyl-tRNA biosynthesis	0.0055888	2/336	0.0055888	0.0213186	0.0213186	-0.139729	0.724775	TM(CAU)C;TK(CUU)C
chrIII_147975_G_A	Aminoacyl-tRNA biosynthesis	0.0055888	2/336	0.0055888	0.0213186	0.0213186	-0.139729	0.724775	TM(CAU)C;TK(CUU)C
chrIII_147986_C_T	Aminoacyl-tRNA biosynthesis	0.0055888	2/336	0.0055888	0.0213186	0.0213186	-0.139729	0.724775	TM(CAU)C;TK(CUU)C
chrIII_148614_T_TTGTTGGAATAAAAATCAACTATCATCTACTAACTAGTATTTA	Aminoacyl-tRNA biosynthesis	0.0055888	2/336	0.0055888	0.0213186	0.0213186	-0.139729	0.724775	TM(CAU)C;TK(CUU)C
chrIII_148618_T_G	Aminoacyl-tRNA biosynthesis	0.0055888	2/336	0.0055888	0.0213186	0.0213186	-0.139729	0.724775	TM(CAU)C;TK(CUU)C
chrIII_152269_T_C	Aminoacyl-tRNA biosynthesis	0.0115836	2/336	0.0115836	0.0213186	0.0213186	-0.139729	0.622936	TM(CAU)C;TK(CUU)C
chrIII_152546_A_G	Aminoacyl-tRNA biosynthesis	0.0140019	2/336	0.0140019	0.0213186	0.0213186	-0.139729	0.596444	TM(CAU)C;TK(CUU)C
chrXII_657536_G_T	Aminoacyl-tRNA biosynthesis	0.0495605	1/336	0.0495605	0.145824	0.145824	-0.139729	0.419826	TA(AGC)L
chrXII_657602_G_A	Aminoacyl-tRNA biosynthesis	0.0495605	1/336	0.0495605	0.145824	0.145824	-0.139729	0.419826	TA(AGC)L
chrXII_657792_C_G	Aminoacyl-tRNA biosynthesis	0.0495605	1/336	0.0495605	0.145824	0.145824	-0.139729	0.419826	TA(AGC)L
chrXII_657805_T_C	Aminoacyl-tRNA biosynthesis	0.0495605	1/336	0.0495605	0.145824	0.145824	-0.139729	0.419826	TA(AGC)L
chrXII_657808_C_T	Aminoacyl-tRNA biosynthesis	0.0495605	1/336	0.0495605	0.145824	0.145824	-0.139729	0.419826	TA(AGC)L
chrXII_657809_C_T	Aminoacyl-tRNA biosynthesis	0.0495605	1/336	0.0495605	0.145824	0.145824	-0.139729	0.419826	TA(AGC)L
chrXII_657814_C_T	Aminoacyl-tRNA biosynthesis	0.0495605	1/336	0.0495605	0.145824	0.145824	-0.139729	0.419826	TA(AGC)L
chrXII_657820_G_A	Aminoacyl-tRNA biosynthesis	0.0495605	1/336	0.0495605	0.145824	0.145824	-0.139729	0.419826	TA(AGC)L
chrXII_657825_T_C	Aminoacyl-tRNA biosynthesis	0.0495605	1/336	0.0495605	0.145824	0.145824	-0.139729	0.419826	TA(AGC)L
chrXII_657860_G_A	Aminoacyl-tRNA biosynthesis	0.0495605	1/336	0.0495605	0.145824	0.145824	-0.139729	0.419826	TA(AGC)L
chrXII_658054_A_T	Aminoacyl-tRNA biosynthesis	0.0495605	1/336	0.0495605	0.145824	0.145824	-0.139729	0.419826	TA(AGC)L
